# Supplementary material for: Different socialities affect habitat preferences in the coexisting wood-feeding cockroaches Panesthia angustipennis spadica and Salganea esakii
Source: Sci Rep. 2025 Jul 3;15:23722. doi: 10.1038/s41598-025-09257-8 (PMC12229330; doi:10.1038/s41598-025-09257-8)
Supplement: Supplementary file 2 — Supplementary Material 2. [file 41598_2025_9257_MOESM2_ESM.xlsx]

## Sheet: log
DecayClass	Diameter	Ant	Termite	Esakii	Spadica	EsakiiAdultPair
2	7.2	1	0	0	0	0
3	4.2	0	0	0	0	0
5	4.1	1	0	0	0	0
3	6	0	0	0	0	0
4	5.3	0	0	0	0	0
3	9.3	0	0	0	0	0
5	6.7	0	0	0	0	0
2	8.3	0	0	0	0	0
4	9.9	0	0	0	0	0
3	11.2	0	0	1	0	0
3	9.2	0	0	0	0	0
3	8.1	0	0	0	0	0
2	6.2	1	0	0	0	0
1	9	0	0	0	0	0
5	6.7	1	0	0	0	0
3	5.3	0	0	0	0	0
3	6.7	1	0	0	0	0
5	4.9	0	0	0	0	0
4	5.5	0	0	0	0	0
3	9.8	1	0	0	0	0
4	5.8	0	0	0	0	0
3	4.3	1	0	0	0	0
3	6.7	0	0	0	0	0
5	6.6	0	0	0	0	0
2	7.8	0	0	0	0	0
3	8.6	0	0	0	0	0
3	11.5	0	1	0	0	0
2	25.3	0	1	1	1	0
5	6.4	0	0	0	0	0
3	6.6	1	0	0	1	0
2	5.2	1	0	0	0	0
4	7.5	0	0	0	0	0
3	7.6	0	0	0	0	0
2	10.1	1	0	1	0	0
3	5.9	0	0	0	0	0
2	6.4	1	0	0	0	0
3	4.8	0	0	0	0	0
2	8.6	0	0	1	0	1
3	6.7	0	0	0	0	0
2	18.2	0	1	1	0	0
2	5.4	0	0	0	0	0
5	8.7	0	0	0	0	0
5	9.9	1	0	0	0	0
3	6	0	0	0	0	0
5	11.4	0	1	0	0	0
3	14.4	0	0	0	0	0
3	11.9	0	0	0	1	0
3	11.3	0	1	0	0	0
3	4.9	0	0	0	0	0
3	12.6	0	1	0	0	0
2	16.3	1	0	1	0	0
1	11.6	0	1	0	1	0
2	7.8	0	0	0	0	0
2	6.2	0	0	0	0	0
3	6.1	0	0	0	0	0
3	5.3	0	0	0	0	0
2	8.6	0	0	0	0	0
2	5.7	0	0	0	0	0
3	6.6	0	0	0	0	0
1	9.4	0	0	0	0	0
3	7.1	0	1	0	0	0
4	9	0	0	0	0	0
5	6.6	0	0	0	0	0
3	12.4	0	0	0	0	0
3	6	1	0	0	0	0
3	7.8	1	0	1	0	1
3	6.2	0	0	0	0	0
2	8	0	0	0	0	0
2	7.4	0	0	0	0	0
3	8.5	0	0	1	0	0
4	6.1	0	0	0	0	0
5	8.7	0	0	0	0	0
2	12.9	0	0	1	0	1
3	4.6	1	0	0	0	0
4	6.7	1	0	0	0	0
4	8.4	0	0	0	0	0
4	10.3	0	0	0	0	0
2	7.3	0	0	0	0	0
4	9.3	1	0	1	1	0
4	11.3	0	0	0	1	0
4	5.9	0	0	0	0	0
2	15.3	0	0	0	0	0
4	7.5	1	0	0	0	0
2	8.1	0	0	0	0	0
3	8.4	0	0	0	0	0
4	5.9	0	0	0	0	0
2	7.7	0	0	0	0	0
3	16.6	0	0	1	1	0
3	13.7	1	0	1	1	0
3	6.5	0	0	0	0	0
2	6.7	1	0	1	0	0
3	9	1	0	1	0	0
3	10.2	0	0	1	0	0
3	8.6	1	0	0	0	0
3	7.6	0	0	0	0	0
1	6.2	0	1	0	0	0
5	7.8	0	0	1	0	0
4	7.1	0	1	0	0	0
4	7.4	0	1	1	0	0
2	7.1	1	0	0	0	0
2	6.5	0	0	0	0	0
4	6.7	0	0	0	0	0
5	5.9	0	0	0	0	0
3	7.2	0	0	0	0	0
2	14.2	0	0	0	0	0
3	12.2	0	0	1	1	1
3	5.6	0	0	0	0	0
3	10.1	0	0	0	0	0
2	4.7	0	0	0	0	0
2	17.3	0	1	1	1	0
2	5.5	0	0	0	0	0
2	6.9	0	0	0	0	0
4	6.7	0	0	0	1	0
2	10.2	0	0	0	0	0
3	14.4	0	1	0	0	0
2	6.1	0	0	0	0	0
4	7.2	0	0	0	0	0
3	7.5	0	0	0	0	0
3	6	0	0	0	0	0
2	11.5	0	0	0	1	0
2	5.4	0	0	0	0	0
2	5.3	0	0	0	0	0
2	8.7	0	0	0	0	0
3	13.4	1	1	0	1	0
2	9.1	0	0	0	0	0
3	11.1	0	0	0	0	0
2	10.8	0	1	0	0	0
2	9.4	0	0	0	0	0
3	7.7	0	0	0	0	0
2	11.4	1	0	0	1	0
3	20.3	1	0	0	1	0
2	6	0	0	0	0	0
2	12	0	0	0	0	0
3	6.9	0	0	0	0	0
2	4.8	0	0	0	0	0
4	5.1	0	0	0	0	0
3	7.1	0	1	0	0	0
4	11.6	0	0	0	0	0
3	10.9	0	0	1	0	1
2	5.8	0	0	0	0	0
4	12.2	1	0	0	0	0
2	11.5	0	0	0	0	0
4	8.7	0	0	0	0	0
3	10.1	0	0	0	0	0
1	8.7	0	0	0	0	0
2	8.8	1	0	0	0	0
3	6.7	1	0	0	0	0
2	6.2	0	0	0	0	0
5	5.6	0	1	0	0	0
4	10.8	0	0	0	1	0
2	15.4	0	0	0	0	0
2	9.6	1	0	0	0	0
2	16.7	0	0	0	0	0
1	5.9	0	0	0	0	0
4	6.1	0	0	0	0	0
3	10	1	0	0	0	0
1	7.9	0	0	0	0	0
1	10.3	0	0	0	0	0
2	10	0	0	0	0	0
2	6.5	0	1	0	0	0
2	5.4	1	0	0	0	0
1	5	0	0	0	0	0
3	11	0	0	0	0	0
2	12.9	0	0	0	1	0
2	10.7	0	0	0	0	0
5	8.8	0	0	0	1	0
5	10.1	1	0	0	0	0
3	10.8	0	0	0	0	0
3	16.2	0	0	0	1	0
3	7.9	1	0	0	0	0
5	5.7	0	0	0	0	0
2	5.3	0	0	0	0	0
5	5.1	0	0	0	0	0
2	5.8	0	0	0	0	0
3	8.2	1	0	0	0	0
2	5.3	0	0	0	0	0
3	7.6	0	0	0	0	0
3	10.3	0	0	0	0	0
2	12.5	0	0	1	1	1
3	9.9	0	0	0	0	0
3	6.3	1	0	0	0	0
2	8.7	0	0	0	0	0
1	4.6	0	1	0	0	0
4	8.7	0	1	0	0	0
2	13.2	0	0	0	0	0
2	6.6	0	0	0	0	0
3	5.7	0	0	0	0	0
2	7.4	0	0	0	0	0
2	4.5	1	0	0	0	0
4	8.1	0	0	0	0	0
2	15.7	1	1	1	0	1
3	4.9	0	0	0	0	0
4	5	0	0	0	0	0
5	5.4	0	0	0	0	0
5	5.3	0	0	0	0	0
4	4.7	0	0	0	0	0
5	17.2	0	0	0	0	0
3	5.7	0	0	0	0	0
2	7.1	0	0	0	0	0
3	6.5	0	0	0	0	0
3	7.8	0	0	0	0	0
4	11.1	0	0	0	0	0
2	5.6	1	1	0	0	0
3	11.1	0	0	0	1	0
3	7.3	0	0	0	0	0
2	7.7	0	0	0	0	0
4	7.5	0	0	0	1	0
2	7.1	0	0	0	0	0
5	5.2	0	0	0	0	0
3	17.6	0	1	1	1	1
2	13.5	0	0	0	0	0
2	5.8	0	0	0	0	0
3	5.5	1	0	0	0	0
4	6.5	1	0	0	0	0
2	7.6	0	0	0	0	0
4	5.8	0	0	0	0	0
3	14.3	1	1	0	1	0
3	9.4	0	0	0	0	0
3	7.3	0	0	0	0	0
3	5.9	1	0	0	0	0
3	6.3	0	0	0	0	0
4	4.9	0	0	0	0	0
5	4.6	0	0	0	0	0
2	4.6	0	0	0	0	0
2	5.5	0	0	0	0	0
3	7.6	0	0	0	0	0
3	19	1	1	1	1	1
3	5.6	0	1	0	0	0
3	4.5	0	0	0	0	0
3	6.9	0	0	0	0	0
3	13.4	0	0	0	0	0
2	4.7	0	0	0	0	0
2	9.7	0	0	0	0	0
3	10.1	0	0	1	0	1
3	8.1	0	0	1	0	0
3	15.8	0	0	0	1	0
4	7.5	0	0	0	0	0
2	5.2	0	0	0	0	0
4	6.5	1	0	0	1	0
3	6	0	0	0	0	0
4	5.4	0	0	0	0	0
3	5.3	0	0	0	0	0
2	5.5	0	0	1	0	0
2	9.5	0	0	0	0	0
3	14.4	0	0	0	0	0
3	18.3	0	0	0	0	0
2	13.2	1	0	0	0	0
4	7.5	0	0	1	1	0
5	5.3	0	0	0	0	0
3	7.8	0	0	0	0	0
4	11.2	0	0	0	0	0
4	5.9	0	1	0	0	0
5	7.3	0	0	0	0	0
3	4	0	0	0	0	0
3	5.2	0	0	0	0	0
4	8.9	0	0	0	0	0
5	5.2	0	0	0	0	0
3	11.9	0	0	0	0	0
4	23.7	0	0	0	1	0
2	12.1	1	0	0	0	0
5	12.5	1	0	0	0	0
1	5.3	0	0	0	0	0
3	4.7	0	0	0	0	0
1	19.7	0	0	0	0	0
5	9.5	1	0	0	0	0
3	8.7	0	0	0	0	0
2	7.9	0	0	0	1	0
3	12	0	0	0	0	0
4	23.4	0	0	0	0	0
3	8.1	0	0	0	0	0
2	4.1	0	0	0	0	0
3	16	0	0	0	0	0
2	5.3	0	0	0	0	0
3	4.9	0	0	0	1	0
1	11.1	0	0	0	0	0
4	5.7	0	0	0	0	0
2	4.4	0	0	0	0	0
3	7.6	0	0	0	0	0
4	8.3	1	0	0	0	0
3	11.5	1	0	0	0	0
5	11.9	1	0	0	0	0
2	10.6	0	0	0	0	0
4	4.1	0	0	0	0	0
3	12.5	0	0	0	1	0
4	7	0	0	0	0	0
3	9.1	0	0	0	0	0
4	5.4	0	0	0	0	0
3	13	0	1	0	0	0
4	4.8	1	0	0	0	0
3	7	0	0	0	0	0
4	5.2	0	0	0	0	0
3	8.4	1	0	0	0	0
2	6.4	0	0	0	0	0
5	12.4	0	1	0	1	0
5	5.2	0	0	0	0	0
5	4.9	1	0	0	0	0
2	23.4	0	1	0	0	0
3	18.2	1	1	0	0	0
3	8.6	0	0	0	0	0
3	6.7	1	0	0	0	0
2	5.3	0	0	0	0	0
4	18.9	1	0	0	1	0
3	5.1	0	0	0	0	0
4	9.4	1	0	0	0	0
3	7.8	0	0	0	0	0
5	10.9	1	0	0	0	0
2	5.6	0	0	0	0	0
5	10.4	1	0	0	0	0
5	12	0	0	0	0	0
3	23.7	0	0	0	0	0
3	5.1	0	0	0	0	0
2	23.9	0	0	0	0	0
4	10.1	0	0	0	0	0
2	6	0	0	0	0	0
4	7.7	1	0	0	0	0
4	7.7	0	0	0	0	0
4	6.6	0	0	0	0	0
4	5.4	0	0	0	0	0
5	8.4	0	0	0	1	0
5	4.5	0	0	0	0	0
5	14.1	0	0	0	0	0
5	10.1	0	0	0	0	0
3	6.4	0	0	0	0	0
3	4.8	0	0	0	0	0
3	7.9	1	0	0	0	0
2	5.7	0	0	0	0	0
3	14.6	1	0	0	0	0
2	4.9	0	1	0	0	0
3	5.1	0	0	0	0	0
2	6.6	0	0	0	0	0
3	17	0	0	1	0	1
3	13.5	1	0	0	1	0
4	16.3	0	0	1	1	0
2	7.3	0	1	0	0	0
5	8.9	0	0	0	1	0
5	8.5	0	0	0	0	0
5	7.2	0	0	1	0	0
3	6.1	1	0	0	0	0
3	11.7	0	1	0	0	0
3	9.3	1	0	0	0	0
3	8.9	0	0	0	0	0
4	8.1	1	0	0	1	0
4	5.3	1	0	0	0	0
4	7.6	0	0	0	0	0
4	9.6	1	0	0	0	0
4	5.4	1	0	0	0	0
3	5	0	0	0	0	0
2	6.2	0	0	0	0	0
3	5.9	1	0	0	0	0
4	11.4	0	0	0	0	0
3	5.4	0	0	0	0	0
5	7.1	0	0	0	0	0
2	11.7	0	0	0	0	0
2	6.5	0	1	0	0	0
3	6.7	0	0	0	0	0
2	10.3	0	1	0	0	0
3	8.4	1	1	0	0	0
3	8.6	0	1	0	0	0
2	15.4	0	1	1	0	1
5	10.1	1	0	0	0	0
2	7.3	1	0	0	0	0
3	5.6	0	0	0	0	0
2	4.7	0	0	0	0	0
5	7.2	0	0	0	0	0
5	7.4	0	0	0	0	0
1	4.7	0	0	0	0	0
3	5.6	0	0	0	0	0
2	5.6	0	0	0	0	0
2	8.5	0	0	0	0	0
3	8.4	0	0	0	0	0
3	10.7	0	0	0	0	0
2	4.6	0	0	0	0	0
4	5.3	1	0	0	0	0
5	5.1	1	0	0	0	0
4	5.3	0	0	0	0	0
