# Supplementary material for: Different socialities affect habitat preferences in the coexisting wood-feeding cockroaches Panesthia angustipennis spadica and Salganea esakii
Source: Sci Rep. 2025 Jul 3;15:23722. doi: 10.1038/s41598-025-09257-8 (PMC12229330; doi:10.1038/s41598-025-09257-8)
Supplement: Supplementary file 3 — Supplementary Material 3. [file 41598_2025_9257_MOESM3_ESM.xlsx]

## Sheet: cockroaches
Year-Month	Label	Species	Sex	Stage	PronotumWidth	WingLength	WingStatus	Egg	EggStatus
2014-07	A-1-1	S. esakii	Male	Adult	9.89	-	-	-	-
2014-07	A-1-1	P. angustipennis spadica	Male	Nymph	3.56	-	-	-	-
2014-07	A-1-1	S. esakii	Female	Adult	10.45	-	-	12	Mature
2014-07	A-18-1	S. esakii	Male	Adult	10.35	-	-	-	-
2014-07	A-18-1	P. angustipennis spadica	Male	Nymph	8.86	-	-	-	-
2014-07	A-18-1	P. angustipennis spadica	Male	Nymph	9.24	-	-	-	-
2014-07	A-18-1	S. esakii	Female	Adult	10.34	-	-	17	Mature
2014-07	A-25-1	S. esakii	Male	Adult	10.48	-	-	-	-
2014-07	A-25-1	S. esakii	Female	Nymph	4.7	-	-	-	-
2014-07	A-25-1	S. esakii	Female	Nymph	7	-	-	-	-
2014-07	A-25-1	S. esakii	Female	Nymph	7.32	-	-	-	-
2014-07	A-25-1	S. esakii	Male	Nymph	4.5	-	-	-	-
2014-07	A-25-1	S. esakii	Male	Nymph	4.67	-	-	-	-
2014-07	A-25-1	S. esakii	Male	Nymph	4.72	-	-	-	-
2014-07	A-25-1	S. esakii	Male	Nymph	7.3	-	-	-	-
2014-07	A-25-1	S. esakii	Female	Adult	11.11	-	-	6	Mature
2014-07	A-25-2	S. esakii	Female	Adult	10.76	-	-	19	Mature
2014-07	A-26-1	S. esakii	Male	Nymph	7.75	-	-	-	-
2014-07	A-26-1	S. esakii	Male	Nymph	8.89	-	-	-	-
2014-07	A-27-1	P. angustipennis spadica	Male	Nymph	4.06	-	-	-	-
2014-07	A-27-1	P. angustipennis spadica	Male	Nymph	8.06	-	-	-	-
2014-07	A-27-1	P. angustipennis spadica	Male	Nymph	9.47	-	-	-	-
2014-07	A-27-1	P. angustipennis spadica	Female	Adult	13.1	19.71	Reduced	23	Mature
2014-07	A-31-1	P. angustipennis spadica	Male	Nymph	6.01	-	-	-	-
2014-07	A-35-1	S. esakii	Female	Adult	9.98	-	-	12	Mature
2014-07	A-40-1	P. angustipennis spadica	Male	Nymph	7.91	-	-	-	-
2014-07	A-40-2	S. esakii	Female	Adult	11.59	-	-	0	-
2014-07	A-40-2	S. esakii	Female	Nymph	5.31	-	-	-	-
2014-07	A-40-2	S. esakii	Female	Nymph	5.48	-	-	-	-
2014-07	A-40-2	S. esakii	Female	Nymph	5.46	-	-	-	-
2014-07	A-40-2	S. esakii	Female	Nymph	6.68	-	-	-	-
2014-07	A-40-2	S. esakii	Male	Nymph	5.21	-	-	-	-
2014-07	A-40-2	S. esakii	Male	Nymph	5.27	-	-	-	-
2014-07	A-40-2	S. esakii	Male	Nymph	6.37	-	-	-	-
2014-07	A-8-1	P. angustipennis spadica	Female	Nymph	7.58	-	-	-	-
2014-07	A-8-2	P. angustipennis spadica	Female	Nymph	7.59	-	-	-	-
2014-07	A-8-2	P. angustipennis spadica	Male	Nymph	4.8	-	-	-	-
2014-07	A-8-2	P. angustipennis spadica	Male	Nymph	4.9	-	-	-	-
2014-07	A-8-2	P. angustipennis spadica	Male	Nymph	9.1	-	-	-	-
2014-09	C-14-1	P. angustipennis spadica	Male	Nymph	12.46	-	-	-	-
2014-09	C-21-1	P. angustipennis spadica	Male	Nymph	2.91	-	-	-	-
2014-09	C-21-1	P. angustipennis spadica	Male	Nymph	7.11	-	-	-	-
2014-09	C-31-1	P. angustipennis spadica	Male	Nymph	9.39	-	-	-	-
2014-09	C-41-1	P. angustipennis spadica	-	Nymph	4.72	-	-	-	-
2014-09	C-41-1	P. angustipennis spadica	Female	Nymph	4.88	-	-	-	-
2014-09	C-41-1	P. angustipennis spadica	Female	Nymph	4.91	-	-	-	-
2014-09	C-41-1	P. angustipennis spadica	Female	Nymph	6.9	-	-	-	-
2014-09	C-41-1	P. angustipennis spadica	Male	Nymph	4.86	-	-	-	-
2014-09	C-41-1	P. angustipennis spadica	Male	Nymph	7.99	-	-	-	-
2014-09	C-5-1	P. angustipennis spadica	Male	Nymph	9.56	-	-	-	-
2014-09	C-51-1	P. angustipennis spadica	Male	Nymph	11.78	-	-	-	-
2014-09	C-78-1	P. angustipennis spadica	Male	Nymph	4.54	-	-	-	-
2015-05	E-364-1	S. esakii	Male	Adult	10.52	-	-	-	-
2015-05	E-364-1	S. esakii	Female	Nymph	5.87	-	-	-	-
2015-05	E-364-1	S. esakii	Male	Nymph	6.72	-	-	-	-
2015-05	E-392-1	S. esakii	Female	Nymph	7	-	-	-	-
2015-05	E-392-2	P. angustipennis spadica	-	Nymph	3.03	-	-	-	-
2015-05	E-392-2	P. angustipennis spadica	-	Nymph	3.45	-	-	-	-
2015-05	E-392-2	P. angustipennis spadica	-	Nymph	3.43	-	-	-	-
2015-05	E-392-2	P. angustipennis spadica	-	Nymph	3.44	-	-	-	-
2015-05	E-392-2	P. angustipennis spadica	-	Nymph	3.39	-	-	-	-
2015-05	E-392-2	P. angustipennis spadica	-	Nymph	3.45	-	-	-	-
2015-05	E-392-2	P. angustipennis spadica	Female	Nymph	5.09	-	-	-	-
2015-05	E-394-1	P. angustipennis spadica	Male	Nymph	5.18	-	-	-	-
2015-05	E-398-1	S. esakii	Male	Adult	10.65	-	-	-	-
2015-05	E-398-1	S. esakii	Female	Nymph	7.02	-	-	-	-
2015-05	E-398-1	S. esakii	Male	Nymph	9.03	-	-	-	-
2015-05	E-403-1	S. esakii	Male	Adult	10.72	-	-	-	-
2015-05	E-403-1	S. esakii	Female	Adult	10.65	-	-	9	Immature
2015-05	E-405-1	S. esakii	-	Nymph	2.67	-	-	-	-
2015-05	E-405-1	S. esakii	-	Nymph	2.88	-	-	-	-
2015-05	E-414-1	P. angustipennis spadica	Female	Nymph	5.98	-	-	-	-
2015-05	E-418-1	S. esakii	Male	Adult	9.97	-	-	-	-
2015-05	E-418-1	S. esakii	Female	Nymph	6.39	-	-	-	-
2015-05	E-418-1	S. esakii	Female	Nymph	6.12	-	-	-	-
2015-05	E-418-1	S. esakii	Female	Nymph	5.86	-	-	-	-
2015-05	E-418-1	S. esakii	Female	Nymph	6.1	-	-	-	-
2015-05	E-418-1	S. esakii	Male	Nymph	6.9	-	-	-	-
2015-05	E-418-1	S. esakii	Male	Nymph	6	-	-	-	-
2015-05	E-418-1	S. esakii	Male	Nymph	6.31	-	-	-	-
2015-05	E-418-2	S. esakii	Female	Nymph	8.17	-	-	-	-
2015-05	E-419-1	P. angustipennis spadica	Male	Nymph	10.04	-	-	-	-
2015-05	E-419-2	P. angustipennis spadica	Male	Adult	13.49	30.11	Full	-	-
2015-05	E-419-2	P. angustipennis spadica	Female	Adult	13.27	30.88	Full	9	Immature
2015-05	E-419-2	P. angustipennis spadica	Female	Adult	13.45	19.32	Reduced	14	Immature
2015-05	E-419-3	P. angustipennis spadica	Female	Nymph	10.09	-	-	-	-
2015-05	E-436-1	S. esakii	Male	Adult	10.72	-	-	-	-
2015-05	E-436-1	S. esakii	Female	Adult	10.36	-	-	4	Immature
2015-05	E-f10	S. esakii	Female	Adult	-	-	-	-	-
2015-05	E-f10	S. esakii	Male	Adult	10.51	-	-	-	-
2015-05	E-f10	S. esakii	-	Nymph	3.42	-	-	-	-
2015-05	E-f10	S. esakii	-	Nymph	3.41	-	-	-	-
2015-05	E-f10	S. esakii	-	Nymph	3.46	-	-	-	-
2015-05	E-f10	S. esakii	-	Nymph	3.58	-	-	-	-
2015-05	E-f10	S. esakii	-	Nymph	3.7	-	-	-	-
2015-05	E-f10	S. esakii	-	Nymph	3.68	-	-	-	-
2015-05	E-f11	S. esakii	Female	Adult	10.65	-	-	-	-
2015-05	E-f11	S. esakii	Male	Adult	11.16	-	-	-	-
2015-05	E-f11	S. esakii	-	Nymph	2.77	-	-	-	-
2015-05	E-f11	S. esakii	-	Nymph	2.74	-	-	-	-
2015-05	E-f11	S. esakii	-	Nymph	2.73	-	-	-	-
2015-05	E-f11	S. esakii	-	Nymph	2.96	-	-	-	-
2015-05	E-f11	S. esakii	-	Nymph	4.07	-	-	-	-
2015-05	E-f11	S. esakii	-	Nymph	3.32	-	-	-	-
2015-05	E-f11	S. esakii	-	Nymph	3.47	-	-	-	-
2015-05	E-f11	S. esakii	-	Nymph	3.8	-	-	-	-
2015-05	E-f11	S. esakii	-	Nymph	3.9	-	-	-	-
2015-05	E-f11	S. esakii	-	Nymph	3.85	-	-	-	-
2015-05	E-f11	S. esakii	-	Nymph	4	-	-	-	-
2015-05	E-f11	S. esakii	-	Nymph	3.63	-	-	-	-
2015-05	E-f11	S. esakii	-	Nymph	3.83	-	-	-	-
2015-05	E-f11	S. esakii	-	Nymph	3.7	-	-	-	-
2015-05	E-f12	S. esakii	Male	Adult	10.14	-	-	-	-
2015-05	E-f12	S. esakii	Female	Nymph	4.16	-	-	-	-
2015-05	E-f12	S. esakii	Female	Nymph	4.38	-	-	-	-
2015-05	E-f12	S. esakii	Female	Nymph	6.04	-	-	-	-
2015-05	E-f12	S. esakii	Female	Adult	10.22	-	-	8	Mature
2015-05	E-f13	S. esakii	Female	Adult	10.81	-	-	0	-
2015-05	E-f13	S. esakii	Female	Nymph	5.98	-	-	-	-
2015-05	E-f13	S. esakii	Female	Nymph	5.91	-	-	-	-
2015-05	E-f13	S. esakii	Female	Nymph	5.9	-	-	-	-
2015-05	E-f13	S. esakii	Male	Nymph	5.9	-	-	-	-
2015-05	E-f13	S. esakii	Male	Nymph	5.89	-	-	-	-
2015-05	E-f13	S. esakii	Male	Nymph	6.09	-	-	-	-
2015-05	E-f14	S. esakii	Female	Adult	10.94	-	-	-	-
2015-05	E-f14	S. esakii	Male	Adult	10.27	-	-	-	-
2015-05	E-f15	S. esakii	Female	Adult	10.54	-	-	-	-
2015-05	E-f15	S. esakii	Female	Nymph	6.11	-	-	-	-
2015-05	E-f15	S. esakii	Female	Nymph	6.03	-	-	-	-
2015-05	E-f15	S. esakii	Female	Nymph	6.12	-	-	-	-
2015-05	E-f15	S. esakii	Male	Nymph	6	-	-	-	-
2015-05	E-f15	S. esakii	Male	Nymph	6.6	-	-	-	-
2015-05	E-f15	S. esakii	Male	Nymph	6.05	-	-	-	-
2015-05	E-f15	S. esakii	Male	Nymph	6.2	-	-	-	-
2015-05	E-f15	S. esakii	Male	Nymph	6.18	-	-	-	-
2015-05	E-f16	S. esakii	Female	Adult	11.06	-	-	0	-
2015-05	E-f16	S. esakii	Male	Adult	10.62	-	-	-	-
2015-05	E-f17	S. esakii	Female	Adult	11.25	-	-	-	-
2015-05	E-f17	S. esakii	Male	Adult	10.82	-	-	-	-
2015-05	E-f17	S. esakii	Female	Nymph	6.49	-	-	-	-
2015-05	E-f17	S. esakii	Female	Nymph	8.33	-	-	-	-
2015-05	E-f17	S. esakii	Female	Nymph	9.76	-	-	-	-
2015-05	E-f17	S. esakii	Male	Nymph	6.67	-	-	-	-
2015-05	E-f17	S. esakii	Male	Nymph	6.35	-	-	-	-
2015-05	E-f17	S. esakii	Male	Nymph	10	-	-	-	-
2015-05	E-f18	S. esakii	Female	Adult	10.78	-	-	0	-
2015-05	E-f18	S. esakii	Male	Adult	10.24	-	-	-	-
2015-05	E-f18	S. esakii	Female	Nymph	5.16	-	-	-	-
2015-05	E-f18	S. esakii	Female	Nymph	5.34	-	-	-	-
2015-05	E-f18	S. esakii	Female	Nymph	9.21	-	-	-	-
2015-05	E-f18	S. esakii	Female	Nymph	8.42	-	-	-	-
2015-05	E-f18	S. esakii	Female	Nymph	9.04	-	-	-	-
2015-05	E-f18	S. esakii	Female	Nymph	8	-	-	-	-
2015-05	E-f18	S. esakii	Female	Nymph	9.12	-	-	-	-
2015-05	E-f18	S. esakii	Female	Nymph	9.41	-	-	-	-
2015-05	E-f18	S. esakii	Male	Nymph	8.61	-	-	-	-
2015-05	E-f18	S. esakii	Male	Nymph	8.92	-	-	-	-
2015-05	E-f18	S. esakii	Male	Nymph	8.89	-	-	-	-
2015-05	E-f19	S. esakii	Female	Adult	10.49	-	-	20	Mature
2015-05	E-f2	S. esakii	Female	Adult	10.69	-	-	0	-
2015-05	E-f2	S. esakii	Male	Adult	10.74	-	-	-	-
2015-05	E-f20	S. esakii	Male	Adult	10.89	-	-	-	-
2015-05	E-f20	S. esakii	Female	Nymph	4.2	-	-	-	-
2015-05	E-f20	S. esakii	Female	Nymph	4.4	-	-	-	-
2015-05	E-f20	S. esakii	Female	Nymph	6.05	-	-	-	-
2015-05	E-f21	S. esakii	Female	Adult		-	-	-	-
2015-05	E-f21	S. esakii	Male	Adult		-	-	-	-
2015-05	E-f21	S. esakii	-	Nymph	-	-	-	-	-
2015-05	E-f21	S. esakii	-	Nymph	-	-	-	-	-
2015-05	E-f21	S. esakii	-	Nymph	-	-	-	-	-
2015-05	E-f21	S. esakii	-	Nymph	-	-	-	-	-
2015-05	E-f21	S. esakii	-	Nymph	-	-	-	-	-
2015-05	E-f21	S. esakii	-	Nymph	-	-	-	-	-
2015-05	E-f22	S. esakii	Female	Adult	9.94	-	-	-	-
2015-05	E-f22	S. esakii	Female	Adult	9.94	-	-	-	-
2015-05	E-f22	S. esakii	Male	Adult	10.23	-	-	-	-
2015-05	E-f23	S. esakii	Female	Nymph	-	-	-	-	-
2015-05	E-f24	S. esakii	Male	Adult	-	-	-	-	-
2015-05	E-f25	S. esakii	Male	Adult	-	-	-	-	-
2015-05	E-f25	S. esakii	-	Nymph	-	-	-	-	-
2015-05	E-f26	P. angustipennis spadica	Male	Nymph	8.48	-	-	-	-
2015-05	E-f27	S. esakii	Female	Adult	9.56	-	-	0	-
2015-05	E-f27	S. esakii	Male	Adult	10.45	-	-	-	-
2015-05	E-f3	S. esakii	Female	Adult	11.38	-	-	-	-
2015-05	E-f3	S. esakii	Male	Adult	10.43	-	-	-	-
2015-05	E-f3	S. esakii	Female	Nymph	5.81	-	-	-	-
2015-05	E-f3	S. esakii	Female	Nymph	5.8	-	-	-	-
2015-05	E-f3	S. esakii	Male	Nymph	4.73	-	-	-	-
2015-05	E-f4	S. esakii	Female	Adult	10.1	-	-	0	-
2015-05	E-f4	S. esakii	Male	Adult	9.79	-	-	-	-
2015-05	E-f4	S. esakii	-	Nymph	4.42	-	-	-	-
2015-05	E-f4	S. esakii	-	Nymph	4.43	-	-	-	-
2015-05	E-f4	S. esakii	-	Nymph	4.29	-	-	-	-
2015-05	E-f4	S. esakii	-	Nymph	4.4	-	-	-	-
2015-05	E-f4	S. esakii	-	Nymph	4.66	-	-	-	-
2015-05	E-f4	S. esakii	-	Nymph	4.38	-	-	-	-
2015-05	E-f4	S. esakii	-	Nymph	4.49	-	-	-	-
2015-05	E-f5	S. esakii	Female	Adult	10.12	-	-	0	-
2015-05	E-f5	S. esakii	Male	Adult	10.8	-	-	-	-
2015-05	E-f6	P. angustipennis spadica	Female	Nymph	7.23	-	-	-	-
2015-05	E-f7	S. esakii	Female	Adult	10.47	-	-	-	-
2015-05	E-f7	S. esakii	Female	Nymph	5.34	-	-	-	-
2015-05	E-f7	S. esakii	Female	Nymph	5.97	-	-	-	-
2015-05	E-f7	S. esakii	Female	Nymph	5.58	-	-	-	-
2015-05	E-f7	S. esakii	Female	Nymph	7.96	-	-	-	-
2015-05	E-f7	S. esakii	Female	Nymph	7.82	-	-	-	-
2015-05	E-f7	S. esakii	Female	Nymph	10.54	-	-	-	-
2015-05	E-f7	S. esakii	Male	Nymph	6.2	-	-	-	-
2015-05	E-f7	S. esakii	Male	Nymph	8.11	-	-	-	-
2015-05	E-f8	S. esakii	Female	Adult	10.57	-	-	0	-
2015-05	E-f8	S. esakii	Male	Adult	11.72	-	-	-	-
2015-05	E-f8	S. esakii	Female	Nymph	4.54	-	-	-	-
2015-05	E-f8	S. esakii	Female	Nymph	9.97	-	-	-	-
2015-05	E-f8	S. esakii	Female	Nymph	9.63	-	-	-	-
2015-05	E-f8	S. esakii	Female	Nymph	10.04	-	-	-	-
2015-05	E-f8	S. esakii	Female	Nymph	10.09	-	-	-	-
2015-05	E-f8	S. esakii	Female	Nymph	10.03	-	-	-	-
2015-05	E-f8	P. angustipennis spadica	Male	Nymph	5.79	-	-	-	-
2015-05	E-f8	S. esakii	Male	Nymph	9.92	-	-	-	-
2015-05	E-f8	S. esakii	Male	Nymph	9.59	-	-	-	-
2015-05	E-f8	S. esakii	Male	Nymph	10.56	-	-	-	-
2015-05	E-f9	S. esakii	Female	Adult	10.67	-	-	0	-
2015-05	E-f9	S. esakii	Male	Adult	10.34	-	-	-	-
2015-05	E-f9	S. esakii	-	Nymph	2.8	-	-	-	-
2015-05	E-f9	S. esakii	-	Nymph	2.7	-	-	-	-
2015-05	E-f9	S. esakii	-	Nymph	2.58	-	-	-	-
2015-05	E-f9	S. esakii	-	Nymph	2.78	-	-	-	-
2015-05	E-f9	S. esakii	-	Nymph	2.74	-	-	-	-
2015-05	E-f9	S. esakii	-	Nymph	2.53	-	-	-	-
2015-07	F-124-1	S. esakii	Female	Nymph	7.2	-	-	-	-
2015-07	F-127-1	S. esakii	Female	Adult	-	-	-	-	-
2015-07	F-127-1	S. esakii	Male	Adult	-	-	-	-	-
2015-07	F-127-1	S. esakii	Female	Nymph	6.08	-	-	-	-
2015-07	F-127-1	S. esakii	Female	Nymph	5.5	-	-	-	-
2015-07	F-127-1	S. esakii	Male	Nymph	6.17	-	-	-	-
2015-07	F-127-1	S. esakii	Male	Nymph	6.49	-	-	-	-
2015-07	F-127-1	S. esakii	Male	Nymph	6.09	-	-	-	-
2015-07	F-127-1	S. esakii	Male	Nymph	6.34	-	-	-	-
2015-07	F-127-1	S. esakii	Male	Nymph	6.38	-	-	-	-
2015-07	F-127-1	S. esakii	Male	Nymph	6.1	-	-	-	-
2015-07	F-133-1	S. esakii	Female	Nymph	7.97	-	-	-	-
2015-07	F-133-1	S. esakii	Female	Adult	10.91	-	-	15	Mature
2015-07	F-133-2	P. angustipennis spadica	-	Nymph	3.56	-	-	-	-
2015-07	F-134-1	P. angustipennis spadica	-	Nymph	4.46	-	-	-	-
2015-07	F-134-1	P. angustipennis spadica	-	Nymph	4.47	-	-	-	-
2015-07	F-136-1	S. esakii	Female	Nymph	-	-	-	-	-
2015-07	F-136-1	S. esakii	Male	Nymph	-	-	-	-	-
2015-07	F-142-1	P. angustipennis spadica	Female	Nymph	9.15	-	-	-	-
2015-07	F-142-2	S. esakii	Male	Nymph	8.2	-	-	-	-
2015-07	F-142-3	S. esakii	Female	Adult	11.89	-	-	0	-
2015-07	F-142-3	S. esakii	Female	Nymph	5.22	-	-	-	-
2015-07	F-142-3	S. esakii	Female	Nymph	6.08	-	-	-	-
2015-07	F-142-3	S. esakii	Female	Nymph	5.94	-	-	-	-
2015-07	F-142-3	S. esakii	Male	Nymph	4.96	-	-	-	-
2015-07	F-142-3	S. esakii	Male	Nymph	5.97	-	-	-	-
2015-07	F-142-3	S. esakii	Male	Nymph	5.98	-	-	-	-
2015-07	F-143-1	P. angustipennis spadica	-	Nymph	3.41	-	-	-	-
2015-07	F-143-1	P. angustipennis spadica	-	Nymph	3.59	-	-	-	-
2015-07	F-143-1	S. esakii	Female	Nymph	9.7	-	-	-	-
2015-07	F-143-2	S. esakii	Male	Nymph	6.94	-	-	-	-
2015-07	F-145-1	S. esakii	Female	Adult	10.08	-	-	0	-
2015-07	F-145-1	S. esakii	Female	Nymph	8.09	-	-	-	-
2015-07	F-145-1	S. esakii	Female	Nymph	8.51	-	-	-	-
2015-07	F-146-1	S. esakii	Female	Adult	11.31	-	-	0	-
2015-07	F-146-1	S. esakii	Female	Nymph	6.48	-	-	-	-
2015-07	F-146-1	S. esakii	Female	Nymph	7.89	-	-	-	-
2015-07	F-147-1	S. esakii	Female	Nymph	7.37	-	-	-	-
2015-07	F-151-1	S. esakii	Male	Nymph	9	-	-	-	-
2015-07	F-153-1	S. esakii	Male	Adult	10.39	-	-	-	-
2015-07	F-153-1	S. esakii	Male	Adult	10.42	-	-	-	-
2015-07	F-160-1	S. esakii	Male	Adult	11.15	-	-	-	-
2015-07	F-160-1	S. esakii	Female	Adult	11.17	-	-	11	Mature
2015-07	F-160-2	P. angustipennis spadica	-	Nymph	3.5	-	-	-	-
2015-07	F-164-1	P. angustipennis spadica	-	Nymph	3.4	-	-	-	-
2015-07	F-164-1	S. esakii	Female	Nymph	9.42	-	-	-	-
2015-07	F-164-1	P. angustipennis spadica	Male	Nymph	5.22	-	-	-	-
2015-07	F-168-1	P. angustipennis spadica	Female	Nymph	7.91	-	-	-	-
2015-07	F-175-1	P. angustipennis spadica	Male	Nymph	9.03	-	-	-	-
2015-07	F-179-1	P. angustipennis spadica	-	Nymph	3.53	-	-	-	-
2015-07	F-185-1	P. angustipennis spadica	Male	Nymph	7.59	-	-	-	-
2015-07	F-186-1	P. angustipennis spadica	Female	Nymph	9.84	-	-	-	-
2015-07	F-196-1	S. esakii	Male	Adult	11.11	-	-	-	-
2015-07	F-196-1	S. esakii	-	Nymph	3.82	-	-	-	-
2015-07	F-196-1	S. esakii	-	Nymph	3.6	-	-	-	-
2015-07	F-196-1	S. esakii	-	Nymph	3.68	-	-	-	-
2015-07	F-196-1	S. esakii	-	Nymph	3.7	-	-	-	-
2015-07	F-196-1	S. esakii	-	Nymph	4.92	-	-	-	-
2015-07	F-196-1	S. esakii	-	Nymph	3.64	-	-	-	-
2015-07	F-196-1	S. esakii	-	Nymph	3.77	-	-	-	-
2015-07	F-196-1	S. esakii	Female	Adult	11.38	-	-	17	Mature
2015-07	F-f23	S. esakii	Female	Adult	11.03	-	-	-	-
2015-07	F-f23	S. esakii	Male	Adult	10.07	-	-	-	-
2015-07	F-f24	S. esakii	Female	Adult	10.96	-	-	-	-
2015-07	F-f24	S. esakii	Male	Adult	9.88	-	-	-	-
2015-07	F-f25	S. esakii	Female	Adult	10.14	-	-	0	-
2015-07	F-f25	S. esakii	Male	Adult	10.54	-	-	-	-
2015-07	F-f26	S. esakii	Female	Adult	-	-	-	-	-
2015-07	F-f27	S. esakii	Female	Adult	10.14	-	-	-	-
2015-07	F-f28	S. esakii	Male	Adult	10.5	-	-	-	-
2015-07	F-f29	P. angustipennis spadica	-	Nymph	5.12	-	-	-	-
2015-07	F-f29	P. angustipennis spadica	Female	Nymph	8.04	-	-	-	-
2015-07	F-f30	P. angustipennis spadica	Female	Nymph	7.44	-	-	-	-
2015-07	F-f30	P. angustipennis spadica	Male	Nymph	7.36	-	-	-	-
2015-09	G-202-1	S. esakii	Female	Adult	11.24	-	-	0	-
2015-09	G-202-1	S. esakii	Male	Adult	11.39	-	-	-	-
2015-09	G-213-1	P. angustipennis spadica	-	Nymph	3.19	-	-	-	-
2015-09	G-213-1	P. angustipennis spadica	Female	Nymph	12.09	-	-	-	-
2015-09	G-227-1	P. angustipennis spadica	Female	Nymph	6.69	-	-	-	-
2015-09	G-227-1	P. angustipennis spadica	Female	Nymph	7.31	-	-	-	-
2015-09	G-227-1	P. angustipennis spadica	Female	Nymph	7.53	-	-	-	-
2015-09	G-227-1	P. angustipennis spadica	Male	Nymph	7.1	-	-	-	-
2015-09	G-229-1	P. angustipennis spadica	Male	Nymph	8.86	-	-	-	-
2015-09	G-232-1	P. angustipennis spadica	Male	Nymph	7.62	-	-	-	-
2015-09	G-232-1	P. angustipennis spadica	Male	Nymph	12.11	-	-	-	-
2015-09	G-256-1	S. esakii	Female	Adult	9.99	-	-	0	-
2015-09	G-256-1	S. esakii	Male	Adult	10.61	-	-	-	-
2015-09	G-256-1	S. esakii	-	Nymph	1.79	-	-	-	-
2015-09	G-270-1	P. angustipennis spadica	Female	Adult	11.95	28.74	Full	0	-
2015-09	G-270-1	P. angustipennis spadica	Male	Adult	13.71	22.88	Reduced	-	-
2015-09	G-270-1	P. angustipennis spadica	Male	Nymph	10.22	-	-	-	-
2015-09	G-270-1	P. angustipennis spadica	Male	Nymph	11.54	-	-	-	-
2015-09	G-273-1	P. angustipennis spadica	Male	Nymph	5.16	-	-	-	-
2015-09	G-f1	S. esakii	Female	Adult	11.26	-	-	0	-
2015-09	G-f1	S. esakii	Male	Adult	11.05	-	-	-	-
2015-09	G-f1	S. esakii	-	Nymph	2.92	-	-	-	-
2015-09	G-f1	S. esakii	-	Nymph	2.93	-	-	-	-
2015-09	G-f1	S. esakii	-	Nymph	2.74	-	-	-	-
2015-09	G-f1	S. esakii	-	Nymph	2.89	-	-	-	-
2015-09	G-f1	S. esakii	-	Nymph	2.89	-	-	-	-
2015-09	G-f1	S. esakii	-	Nymph	3.71	-	-	-	-
2015-09	G-f2	S. esakii	Female	Adult	11.26	-	-	0	-
2015-09	G-f2	S. esakii	Male	Adult	10.9	-	-	-	-
2015-09	G-f2	S. esakii	-	Nymph	3.82	-	-	-	-
2015-09	G-f2	S. esakii	-	Nymph	3.83	-	-	-	-
2015-09	G-f2	S. esakii	-	Nymph	3.7	-	-	-	-
2015-09	G-f2	S. esakii	-	Nymph	3.72	-	-	-	-
2015-09	G-f2	S. esakii	-	Nymph	3.63	-	-	-	-
2015-09	G-f2	S. esakii	-	Nymph	3.8	-	-	-	-
2015-09	G-f2	S. esakii	-	Nymph	3.94	-	-	-	-
2015-09	G-f2	S. esakii	-	Nymph	3.9	-	-	-	-
2015-09	G-f2	S. esakii	-	Nymph	3.6	-	-	-	-
2015-09	G-f2	S. esakii	Female	Nymph	4.9	-	-	-	-
2015-09	G-f2	S. esakii	Female	Nymph	4.98	-	-	-	-
2015-09	G-f2	S. esakii	Female	Nymph	4.6	-	-	-	-
2015-09	G-f2	S. esakii	Female	Nymph	4.78	-	-	-	-
2015-09	G-f2	S. esakii	Female	Nymph	4.59	-	-	-	-
2015-09	G-f2	S. esakii	Male	Nymph	4.62	-	-	-	-
2015-09	G-f2	S. esakii	Male	Nymph	4.52	-	-	-	-
2015-09	G-f3	S. esakii	Female	Adult	10.43	-	-	0	-
2015-09	G-f3	S. esakii	Male	Adult	10.37	-	-	-	-
2015-09	G-f3	S. esakii	-	Nymph	4.02	-	-	-	-
2015-09	G-f3	S. esakii	-	Nymph	3.84	-	-	-	-
2015-09	G-f3	S. esakii	-	Nymph	3.99	-	-	-	-
2015-09	G-f3	S. esakii	-	Nymph	4.11	-	-	-	-
2015-09	G-f3	S. esakii	-	Nymph	3.7	-	-	-	-
2015-09	G-f3	S. esakii	-	Nymph	3.74	-	-	-	-
2015-09	G-f3	S. esakii	-	Nymph	3.64	-	-	-	-
2015-09	G-f3	S. esakii	-	Nymph	3.9	-	-	-	-
2015-09	G-f3	S. esakii	-	Nymph	3.8	-	-	-	-
2015-09	G-f3	S. esakii	-	Nymph	3.83	-	-	-	-
2015-09	G-f3	S. esakii	-	Nymph	3.86	-	-	-	-
2015-09	G-f3	S. esakii	-	Nymph	3.72	-	-	-	-
2015-09	G-f4	S. esakii	Female	Adult	10.2	-	-	0	-
2015-09	G-f4	S. esakii	Male	Adult	10.36	-	-	-	-
2015-09	G-f4	S. esakii	-	Nymph	2.16	-	-	-	-
2015-09	G-f4	S. esakii	-	Nymph	2.03	-	-	-	-
2015-09	G-f4	S. esakii	-	Nymph	2.27	-	-	-	-
2015-09	G-f4	S. esakii	-	Nymph	2.11	-	-	-	-
2015-09	G-f4	S. esakii	-	Nymph	2	-	-	-	-
2015-09	G-f4	S. esakii	-	Nymph	2.16	-	-	-	-
2015-09	G-f4	S. esakii	-	Nymph	2.08	-	-	-	-
2015-09	G-f4	S. esakii	-	Nymph	2.07	-	-	-	-
2015-09	G-f4	S. esakii	-	Nymph	2.13	-	-	-	-
2015-09	G-f4	S. esakii	-	Nymph	2.16	-	-	-	-
2015-09	G-f4	S. esakii	-	Nymph	2.12	-	-	-	-
2015-09	G-f4	S. esakii	-	Nymph		-	-	-	-
2015-09	G-f5	S. esakii	Female	Adult	10.32	-	-	0	-
2015-09	G-f5	S. esakii	Female	Nymph	6.42	-	-	-	-
2015-09	G-f5	S. esakii	Female	Nymph	8.39	-	-	-	-
2015-09	G-f5	S. esakii	Female	Nymph	8.06	-	-	-	-
2015-09	G-f5	S. esakii	Female	Nymph	9.82	-	-	-	-
2015-09	G-f5	S. esakii	Female	Nymph	9.66	-	-	-	-
2015-09	G-f5	S. esakii	Male	Nymph	7	-	-	-	-
2015-09	G-f5	S. esakii	Male	Nymph	8.02	-	-	-	-
2015-09	G-f5	S. esakii	Male	Nymph	8.1	-	-	-	-
2015-09	G-f5	S. esakii	Male	Nymph	8.79	-	-	-	-
2015-09	G-f5	S. esakii	Male	Nymph	8.2	-	-	-	-
2015-09	G-f5	S. esakii	Male	Nymph	8.03	-	-	-	-
2015-09	G-f5	S. esakii	Male	Nymph	8.06	-	-	-	-
2015-09	G-f5	S. esakii	Male	Nymph	9.71	-	-	-	-
2015-09	G-f5	S. esakii	Male	Nymph	9.78	-	-	-	-
2015-09	G-f5	S. esakii	Male	Nymph	9.8	-	-	-	-
2015-09	G-f5	S. esakii	Male	Nymph	9.89	-	-	-	-
2015-09	G-f5	S. esakii	Male	Nymph	9.98	-	-	-	-
2015-09	G-f5	S. esakii	Male	Nymph	9.99	-	-	-	-
2015-09	G-f6	S. esakii	Female	Adult	9.63	-	-	0	-
2015-09	G-f6	S. esakii	Male	Adult	10.33	-	-	-	-
2015-09	G-f6	S. esakii	Female	Nymph	5.11	-	-	-	-
2015-09	G-f6	S. esakii	Female	Nymph	5.11	-	-	-	-
2015-09	G-f6	S. esakii	Female	Nymph	4.93	-	-	-	-
2015-09	G-f6	S. esakii	Female	Nymph	5.19	-	-	-	-
2015-09	G-f6	S. esakii	Female	Nymph	5.2	-	-	-	-
2015-09	G-f6	S. esakii	Female	Nymph	8.8	-	-	-	-
2015-09	G-f6	S. esakii	Female	Nymph	9.12	-	-	-	-
2015-09	G-f6	S. esakii	Female	Nymph	9.36	-	-	-	-
2015-09	G-f6	S. esakii	Male	Nymph	5.13	-	-	-	-
2015-09	G-f6	S. esakii	Male	Nymph	4.9	-	-	-	-
2015-09	G-f6	S. esakii	Male	Nymph	4.69	-	-	-	-
2015-09	G-f6	S. esakii	Male	Nymph	7.18	-	-	-	-
2015-09	G-f6	S. esakii	Male	Nymph	9.38	-	-	-	-
2015-09	G-f6	S. esakii	Male	Nymph	9.6	-	-	-	-
2015-09	G-f6	S. esakii	Male	Nymph	9.07	-	-	-	-
2015-09	G-f6	S. esakii	Male	Nymph	9.56	-	-	-	-
2015-09	G-f7	S. esakii	Female	Adult	10	-	-	0	-
2015-09	G-f7	S. esakii	Female	Nymph	5.09	-	-	-	-
2015-09	G-f7	S. esakii	Female	Nymph	5.02	-	-	-	-
2015-09	G-f7	S. esakii	Female	Nymph	5.2	-	-	-	-
2015-09	G-f7	S. esakii	Female	Nymph	4.95	-	-	-	-
2015-09	G-f7	S. esakii	Female	Nymph	5.13	-	-	-	-
2015-09	G-f7	S. esakii	Female	Nymph	5.1	-	-	-	-
2015-09	G-f7	S. esakii	Female	Nymph	5.39	-	-	-	-
2015-09	G-f7	S. esakii	Male	Nymph	5.09	-	-	-	-
2015-09	G-f7	S. esakii	Male	Nymph	5.28	-	-	-	-
2015-09	G-f7	S. esakii	Male	Nymph	5.29	-	-	-	-
2015-09	G-f7	S. esakii	Male	Nymph	5.1	-	-	-	-
2015-09	G-f7	S. esakii	Male	Nymph	5.22	-	-	-	-
2015-09	G-f7	S. esakii	Male	Nymph	5.23	-	-	-	-
2015-09	G-f8	S. esakii	Female	Nymph	7.17	-	-	-	-
2015-09	G-f8	S. esakii	Female	Nymph	7.39	-	-	-	-
2015-09	G-f8	S. esakii	Male	Nymph	7.5	-	-	-	-
2015-09	H-244-1	S. esakii	Female	Adult	10.95	-	-	0	-
2015-09	H-244-1	S. esakii	Male	Adult	10.22	-	-	-	-
2015-09	H-244-1	S. esakii	Female	Nymph	5.03	-	-	-	-
2015-09	H-244-1	S. esakii	Female	Nymph	4.7	-	-	-	-
2015-09	H-244-1	S. esakii	Female	Nymph	4.7	-	-	-	-
2015-09	H-244-1	S. esakii	Female	Nymph	4.9	-	-	-	-
2015-09	H-244-1	P. angustipennis spadica	Male	Nymph	6.55	-	-	-	-
2015-09	H-244-1	S. esakii	Male	Nymph	5.31	-	-	-	-
2015-09	H-244-1	S. esakii	Male	Nymph	4.98	-	-	-	-
2015-09	H-244-1	S. esakii	Male	Nymph	4.91	-	-	-	-
2016-01	Gg-1	S. esakii	Female	Adult	10.59	-	-	0	-
2016-01	Gg-1	S. esakii	Male	Adult	11.1	-	-	-	-
2016-01	Gg-10	S. esakii	Male	Adult	10.51	-	-	-	-
2016-01	Gg-11	S. esakii	Female	Nymph	9.72	-	-	-	-
2016-01	Gg-12	S. esakii	Female	Adult	10.4	-	-	0	-
2016-01	Gg-12	S. esakii	Male	Adult	10.59	-	-	-	-
2016-01	Gg-12	S. esakii	-	Nymph	2.6	-	-	-	-
2016-01	Gg-12	S. esakii	-	Nymph	2.6	-	-	-	-
2016-01	Gg-12	S. esakii	-	Nymph	2.69	-	-	-	-
2016-01	Gg-12	S. esakii	-	Nymph	2.59	-	-	-	-
2016-01	Gg-12	S. esakii	-	Nymph	2.62	-	-	-	-
2016-01	Gg-12	S. esakii	-	Nymph	2.61	-	-	-	-
2016-01	Gg-12	S. esakii	-	Nymph	2.67	-	-	-	-
2016-01	Gg-12	S. esakii	-	Nymph	2.63	-	-	-	-
2016-01	Gg-12	S. esakii	-	Nymph	2.57	-	-	-	-
2016-01	Gg-12	S. esakii	-	Nymph	2.62	-	-	-	-
2016-01	Gg-12	S. esakii	-	Nymph	2.61	-	-	-	-
2016-01	Gg-12	S. esakii	-	Nymph	2.59	-	-	-	-
2016-01	Gg-12	S. esakii	-	Nymph	2.64	-	-	-	-
2016-01	Gg-12	S. esakii	-	Nymph	2.6	-	-	-	-
2016-01	Gg-12	S. esakii	-	Nymph	2.7	-	-	-	-
2016-01	Gg-12	S. esakii	-	Nymph	2.62	-	-	-	-
2016-01	Gg-12	S. esakii	-	Nymph	2.68	-	-	-	-
2016-01	Gg-13	S. esakii	Female	Nymph	7	-	-	-	-
2016-01	Gg-14	S. esakii	Female	Adult		-	-	-	-
2016-01	Gg-14	S. esakii	Male	Adult	10.27	-	-	-	-
2016-01	Gg-14	S. esakii	-	Nymph	3.39	-	-	-	-
2016-01	Gg-14	S. esakii	-	Nymph	3.6	-	-	-	-
2016-01	Gg-14	S. esakii	-	Nymph	3.71	-	-	-	-
2016-01	Gg-14	S. esakii	-	Nymph	3.6	-	-	-	-
2016-01	Gg-14	S. esakii	-	Nymph	3.55	-	-	-	-
2016-01	Gg-14	S. esakii	-	Nymph	3.57	-	-	-	-
2016-01	Gg-14	S. esakii	-	Nymph	3.65	-	-	-	-
2016-01	Gg-14	S. esakii	-	Nymph	4.42	-	-	-	-
2016-01	Gg-14	S. esakii	-	Nymph	4.39	-	-	-	-
2016-01	Gg-14	S. esakii	-	Nymph	4.21	-	-	-	-
2016-01	Gg-14	S. esakii	-	Nymph	4.4	-	-	-	-
2016-01	Gg-14	S. esakii	-	Nymph	3.6	-	-	-	-
2016-01	Gg-15	S. esakii	Female	Nymph	9.14	-	-	-	-
2016-01	Gg-15	S. esakii	Female	Nymph	9.4	-	-	-	-
2016-01	Gg-16	P. angustipennis spadica	Male	Nymph	4.87	-	-	-	-
2016-01	Gg-17	S. esakii	Female	Adult	10.4	-	-	0	-
2016-01	Gg-17	S. esakii	Male	Adult	10.26	-	-	-	-
2016-01	Gg-17	S. esakii	Female	Nymph	4.78	-	-	-	-
2016-01	Gg-17	S. esakii	Female	Nymph	4.68	-	-	-	-
2016-01	Gg-17	S. esakii	Female	Nymph	6.88	-	-	-	-
2016-01	Gg-17	S. esakii	Female	Nymph	7.12	-	-	-	-
2016-01	Gg-17	S. esakii	Female	Nymph	7.19	-	-	-	-
2016-01	Gg-17	S. esakii	Female	Nymph	7.23	-	-	-	-
2016-01	Gg-17	S. esakii	Male	Nymph	3.92	-	-	-	-
2016-01	Gg-17	S. esakii	Male	Nymph	5.95	-	-	-	-
2016-01	Gg-17	S. esakii	Male	Nymph	7.25	-	-	-	-
2016-01	Gg-18	S. esakii	Female	Adult	9.99	-	-	-	-
2016-01	Gg-18	S. esakii	Male	Adult	10.51	-	-	-	-
2016-01	Gg-18	S. esakii	Female	Nymph	5.1	-	-	-	-
2016-01	Gg-18	S. esakii	Female	Nymph	4.82	-	-	-	-
2016-01	Gg-18	S. esakii	Female	Nymph	5.17	-	-	-	-
2016-01	Gg-18	S. esakii	Female	Nymph	5.28	-	-	-	-
2016-01	Gg-18	S. esakii	Female	Nymph	6.04	-	-	-	-
2016-01	Gg-18	S. esakii	Female	Nymph	6.29	-	-	-	-
2016-01	Gg-18	S. esakii	Female	Nymph	6.22	-	-	-	-
2016-01	Gg-18	S. esakii	Female	Nymph	6	-	-	-	-
2016-01	Gg-18	S. esakii	Male	Nymph	5.33	-	-	-	-
2016-01	Gg-18	S. esakii	Male	Nymph	5.29	-	-	-	-
2016-01	Gg-18	S. esakii	Male	Nymph	5.16	-	-	-	-
2016-01	Gg-18	S. esakii	Male	Nymph	5.29	-	-	-	-
2016-01	Gg-18	S. esakii	Male	Nymph	5.31	-	-	-	-
2016-01	Gg-18	S. esakii	Male	Nymph	5.42	-	-	-	-
2016-01	Gg-18	S. esakii	Male	Nymph	5.44	-	-	-	-
2016-01	Gg-19	S. esakii	Female	Nymph	7.05	-	-	-	-
2016-01	Gg-2	S. esakii	Female	Adult		-	-	-	-
2016-01	Gg-2	S. esakii	Male	Adult		-	-	-	-
2016-01	Gg-20	S. esakii	Female	Adult	11	-	-	0	-
2016-01	Gg-20	S. esakii	Male	Adult	10.98	-	-	-	-
2016-01	Gg-21	S. esakii	Female	Nymph	6.1	-	-	-	-
2016-01	Gg-22	S. esakii	Female	Adult	10.84	-	-	0	-
2016-01	Gg-22	S. esakii	Male	Adult	11	-	-	-	-
2016-01	Gg-22	S. esakii	-	Nymph	3.52	-	-	-	-
2016-01	Gg-22	S. esakii	-	Nymph	3.63	-	-	-	-
2016-01	Gg-22	S. esakii	-	Nymph	3.5	-	-	-	-
2016-01	Gg-22	S. esakii	-	Nymph	3.61	-	-	-	-
2016-01	Gg-22	S. esakii	-	Nymph	3.77	-	-	-	-
2016-01	Gg-22	S. esakii	Male	Nymph	5.37	-	-	-	-
2016-01	Gg-22	S. esakii	Male	Nymph	5.15	-	-	-	-
2016-01	Gg-22	S. esakii	Male	Nymph	5.11	-	-	-	-
2016-01	Gg-23	S. esakii	Female	Adult	10.75	-	-	-	-
2016-01	Gg-23	S. esakii	Male	Adult	10.66	-	-	-	-
2016-01	Gg-23	S. esakii	Female	Nymph	4.7	-	-	-	-
2016-01	Gg-23	S. esakii	Female	Nymph	7.36	-	-	-	-
2016-01	Gg-23	S. esakii	Female	Nymph	7.23	-	-	-	-
2016-01	Gg-23	S. esakii	Female	Nymph	7.41	-	-	-	-
2016-01	Gg-23	S. esakii	Male	Nymph	4.3	-	-	-	-
2016-01	Gg-23	S. esakii	Male	Nymph	4.39	-	-	-	-
2016-01	Gg-23	S. esakii	Male	Nymph	4.52	-	-	-	-
2016-01	Gg-23	S. esakii	Male	Nymph	4.67	-	-	-	-
2016-01	Gg-23	S. esakii	Male	Nymph	4.48	-	-	-	-
2016-01	Gg-23	S. esakii	Male	Nymph	7.09	-	-	-	-
2016-01	Gg-23	S. esakii	Male	Nymph	7.36	-	-	-	-
2016-01	Gg-23	S. esakii	Male	Nymph	7.69	-	-	-	-
2016-01	Gg-24	S. esakii	Female	Nymph	7.04	-	-	-	-
2016-01	Gg-25	S. esakii	Female	Nymph	10.04	-	-	-	-
2016-01	Gg-26	S. esakii	Female	Adult	-	-	-	-	-
2016-01	Gg-26	S. esakii	Male	Adult	-	-	-	-	-
2016-01	Gg-3	S. esakii	Female	Adult	10.32	-	-	-	-
2016-01	Gg-3	S. esakii	Male	Adult	10.82	-	-	-	-
2016-01	Gg-4	S. esakii	Male	Adult	10.76	-	-	-	-
2016-01	Gg-5	S. esakii	Female	Adult	10.43	-	-	-	-
2016-01	Gg-5	S. esakii	Male	Adult	10.24	-	-	-	-
2016-01	Gg-6	S. esakii	Female	Adult	10.45	-	-	-	-
2016-01	Gg-6	S. esakii	Female	Nymph	9.33	-	-	-	-
2016-01	Gg-7	S. esakii	Female	Adult	10.92	-	-	0	-
2016-01	Gg-7	S. esakii	Male	Adult	10.63	-	-	-	-
2016-01	Gg-7	S. esakii	-	Nymph	4.59	-	-	-	-
2016-01	Gg-7	S. esakii	-	Nymph	4.77	-	-	-	-
2016-01	Gg-7	S. esakii	-	Nymph	4.89	-	-	-	-
2016-01	Gg-7	S. esakii	-	Nymph	4.92	-	-	-	-
2016-01	Gg-7	S. esakii	-	Nymph	4.8	-	-	-	-
2016-01	Gg-7	S. esakii	-	Nymph	5.13	-	-	-	-
2016-01	Gg-7	S. esakii	-	Nymph	4.92	-	-	-	-
2016-01	Gg-7	S. esakii	-	Nymph	4.99	-	-	-	-
2016-01	Gg-7	S. esakii	-	Nymph	5.01	-	-	-	-
2016-01	Gg-7	S. esakii	-	Nymph	4.88	-	-	-	-
2016-01	Gg-7	S. esakii	-	Nymph	4.98	-	-	-	-
2016-01	Gg-7	S. esakii	-	Nymph	5.12	-	-	-	-
2016-01	Gg-7	S. esakii	-	Nymph		-	-	-	-
2016-01	Gg-8	P. angustipennis spadica	Male	Nymph	6.03	-	-	-	-
2016-01	Gg-9	S. esakii	Female	Adult	10.39	-	-	0	-
2016-01	Gg-9	S. esakii	Male	Adult	10.51	-	-	-	-
2016-01	Gg-9	S. esakii	-	Nymph	4.9	-	-	-	-
2016-01	Gg-9	S. esakii	-	Nymph	5.07	-	-	-	-
2016-01	Gg-9	S. esakii	-	Nymph	5.11	-	-	-	-
2016-05	I-f1	S. esakii	Male	Adult	10.63	-	-	-	-
2016-05	I-f1	S. esakii	Female	Nymph	8.58	-	-	-	-
2016-05	I-f1	S. esakii	Male	Nymph	9.04	-	-	-	-
2016-05	I-f1	S. esakii	Male	Nymph	9.31	-	-	-	-
2016-05	I-f1	S. esakii	Female	Adult	10.92	-	-	11	Immature
2016-05	I-f10	S. esakii	Female	Nymph	9.63	-	-	-	-
2016-05	I-f11	P. angustipennis spadica	Male	Nymph	13.58	-	-	-	-
2016-05	I-f12	S. esakii	Male	Adult	10.06	-	-	-	-
2016-05	I-f12	S. esakii	Female	Adult	11.13	-	-	10	Mature
2016-05	I-f13	S. esakii	Male	Adult	10.59	-	-	-	-
2016-05	I-f13	S. esakii	Female	Adult	10.48	-	-	19	Mature
2016-05	I-f14	S. esakii	Male	Nymph	9.11	-	-	-	-
2016-05	I-f2	S. esakii	Male	Adult	10	-	-	-	-
2016-05	I-f2	S. esakii	Female	Nymph	4.9	-	-	-	-
2016-05	I-f2	S. esakii	Female	Nymph	9.27	-	-	-	-
2016-05	I-f2	S. esakii	Female	Nymph	9.89	-	-	-	-
2016-05	I-f2	S. esakii	Male	Nymph	9.4	-	-	-	-
2016-05	I-f2	S. esakii	Male	Nymph	9.96	-	-	-	-
2016-05	I-f2	S. esakii	Male	Nymph	10.18	-	-	-	-
2016-05	I-f3	S. esakii	Female	Adult	10.9	-	-	0	-
2016-05	I-f3	S. esakii	Male	Adult	10.59	-	-	-	-
2016-05	I-f4	S. esakii	Male	Nymph	7.52	-	-	-	-
2016-05	I-f5	S. esakii	Female	Adult	9.76	-	-	0	-
2016-05	I-f5	S. esakii	Female	Nymph	6.57	-	-	-	-
2016-05	I-f5	S. esakii	Female	Nymph	6.66	-	-	-	-
2016-05	I-f5	S. esakii	Male	Nymph	6.9	-	-	-	-
2016-05	I-f6	S. esakii	Female	Nymph	6.91	-	-	-	-
2016-05	I-f6	S. esakii	Male	Nymph	6.51	-	-	-	-
2016-05	I-f6	S. esakii	Male	Nymph	7.57	-	-	-	-
2016-05	I-f7	S. esakii	Male	Adult	10.95	-	-	-	-
2016-05	I-f7	S. esakii	-	Nymph	3.74	-	-	-	-
2016-05	I-f7	S. esakii	-	Nymph	3.72	-	-	-	-
2016-05	I-f7	S. esakii	-	Nymph	3.52	-	-	-	-
2016-05	I-f7	S. esakii	-	Nymph	3.8	-	-	-	-
2016-05	I-f7	S. esakii	Female	Adult	11.44	-	-	6	Immature
2016-05	I-f8	S. esakii	Female	Nymph	7.48	-	-	-	-
2016-05	I-f9	S. esakii	Male	Nymph	8.76	-	-	-	-
2016-05	I309-1	S. esakii	Female	Adult	10.73	-	-	-	-
2016-05	I309-1	S. esakii	Male	Adult	9.99	-	-	-	-
2016-05	I309-2	S. esakii	Female	Adult	10.36	-	-	-	-
2016-05	I309-2	S. esakii	Male	Adult	10.69	-	-	-	-
2016-05	I309-2	S. esakii	Male	Nymph	5.1	-	-	-	-
2016-05	I309-2	S. esakii	Male	Nymph	5.42	-	-	-	-
2016-05	I310-1	P. angustipennis spadica	Female	Nymph	10.05	-	-	-	-
2016-05	I311-1	P. angustipennis spadica	Male	Nymph	8.86	-	-	-	-
2016-05	I311-1	P. angustipennis spadica	Male	Nymph	10.01	-	-	-	-
2016-05	I311-1	P. angustipennis spadica	Male	Nymph	11.86	-	-	-	-
2016-05	I311-1	S. esakii	Male	Nymph	9.96	-	-	-	-
2016-05	I311-1	P. angustipennis spadica	Female	Adult	12.47	28.39	Full	12	Immature
2016-05	I312-1	P. angustipennis spadica	Female	Nymph	-	-	-	-	-
2016-05	I312-1	P. angustipennis spadica	Female	Nymph	-	-	-	-	-
2016-05	I314-1	P. angustipennis spadica	Female	Nymph	6.75	-	-	-	-
2016-05	I314-1	P. angustipennis spadica	Female	Nymph	7.03	-	-	-	-
2016-05	I316-1	S. esakii	Female	Nymph	8.95	-	-	-	-
2016-05	I322-1	P. angustipennis spadica	Male	Nymph	7.6	-	-	-	-
2016-05	I338-1	S. esakii	Female	Adult	-	-	-	-	-
2016-05	I338-1	S. esakii	Male	Adult	-	-	-	-	-
2016-05	I339-1	S. esakii	Male	Adult	10.25	-	-	-	-
2016-05	I339-1	S. esakii	Female	Adult	10.42	-	-	8	Immature
2016-05	I339-2	S. esakii	Female	Adult	11.44	-	-	-	-
2016-05	I339-2	S. esakii	Female	Nymph	5.27	-	-	-	-
2016-05	I339-2	S. esakii	Female	Nymph	5.11	-	-	-	-
2016-05	I339-2	S. esakii	Male	Nymph	5.1	-	-	-	-
2016-05	J101	P. angustipennis spadica	Female	Nymph	6.52	-	-	-	-
2016-05	J101	P. angustipennis spadica	Female	Nymph	12.78	-	-	-	-
2016-05	J102	S. esakii	Male	Adult	10.07	-	-	-	-
2016-05	J102	S. esakii	Female	Adult	10.71	-	-	15	Mature
2016-05	J103	S. esakii	Female	Adult	10.76	-	-	-	-
2016-05	J103	S. esakii	Male	Adult	10.79	-	-	-	-
2016-05	J104	S. esakii	Female	Adult	10.16	-	-	-	-
2016-05	J104	S. esakii	Male	Adult	10.3	-	-	-	-
2016-05	J105	S. esakii	Female	Adult	10.27	-	-	-	-
2016-05	J105	S. esakii	-	Nymph	4.91	-	-	-	-
2016-05	J105	S. esakii	-	Nymph	4.6	-	-	-	-
2016-05	J105	S. esakii	-	Nymph	4.47	-	-	-	-
2016-05	J105	S. esakii	-	Nymph	4.49	-	-	-	-
2016-05	J105	S. esakii	-	Nymph	4.61	-	-	-	-
2016-05	J105	S. esakii	-	Nymph	4.71	-	-	-	-
2016-05	J105	S. esakii	-	Nymph	4.56	-	-	-	-
2016-05	J105	S. esakii	Male	Nymph	9.26	-	-	-	-
2016-05	J106	S. esakii	Female	Adult	9.87	-	-	-	-
2016-05	J106	S. esakii	Male	Adult	10.09	-	-	-	-
2016-05	J107	S. esakii	Male	Adult	10.12	-	-	-	-
2016-05	J107	S. esakii	Female	Adult	10.65	-	-	14	Mature
2016-05	J108	S. esakii	Male	Adult	10.33	-	-	-	-
2016-05	J109	S. esakii	Female	Nymph	9.12	-	-	-	-
2016-05	J110	S. esakii	Female	Nymph	8.89	-	-	-	-
2016-05	J111	S. esakii	Female	Adult	10.92	-	-	0	-
2016-05	J111	S. esakii	Male	Adult	10.81	-	-	-	-
2016-05	J112	S. esakii	Female	Nymph	9.16	-	-	-	-
2016-05	J113	P. angustipennis spadica	Female	Nymph	6.44	-	-	-	-
2016-05	J114	S. esakii	Female	Adult	10.32	-	-	0	-
2016-05	J114	S. esakii	Female	Nymph	4.83	-	-	-	-
2016-05	J114	S. esakii	Male	Nymph	4.95	-	-	-	-
2016-05	J115	P. angustipennis spadica	Female	Nymph	6.42	-	-	-	-
2016-05	J115	P. angustipennis spadica	Female	Nymph	6.8	-	-	-	-
2016-05	J116	S. esakii	Female	Nymph	8.26	-	-	-	-
2016-05	J116	S. esakii	Male	Nymph	9.12	-	-	-	-
2016-05	J117	S. esakii	Male	Adult	10.44	-	-	-	-
2016-05	J117	S. esakii	Female	Adult	10.52	-	-	12	Mature
2016-05	J118	S. esakii	Male	Nymph	9.11	-	-	-	-
2016-05	J119	S. esakii	Male	Nymph	9.27	-	-	-	-
2016-05	J119	S. esakii	Male	Nymph	9.13	-	-	-	-
2016-05	J120	S. esakii	Male	Adult	10.03	-	-	-	-
2016-05	J121	S. esakii	Male	Adult	10.34	-	-	-	-
2016-05	J121	S. esakii	Female	Adult	9.93	-	-	18	Mature
2016-05	J122	S. esakii	Male	Adult	10.92	-	-	-	-
2016-05	J122	S. esakii	-	Nymph	3.92	-	-	-	-
2016-05	J122	S. esakii	-	Nymph	3.85	-	-	-	-
2016-05	J122	S. esakii	-	Nymph	3.97	-	-	-	-
2016-05	J122	S. esakii	-	Nymph	3.51	-	-	-	-
2016-05	J122	S. esakii	-	Nymph	3.97	-	-	-	-
2016-05	J122	S. esakii	-	Nymph	3.56	-	-	-	-
2016-05	J122	S. esakii	-	Nymph	3.67	-	-	-	-
2016-05	J122	S. esakii	-	Nymph	3.56	-	-	-	-
2016-05	J122	S. esakii	-	Nymph	4.84	-	-	-	-
2016-05	J122	S. esakii	-	Nymph	3.77	-	-	-	-
2016-05	J122	S. esakii	-	Nymph	3.68	-	-	-	-
2016-05	J122	S. esakii	-	Nymph	5	-	-	-	-
2016-05	J122	S. esakii	-	Nymph	5.04	-	-	-	-
2016-05	J122	S. esakii	Female	Adult	10.86	-	-	13	Immature
2016-05	J123	S. esakii	Female	Adult	10.74	-	-	-	-
2016-05	J123	S. esakii	Male	Adult	9.87	-	-	-	-
2016-05	J124	S. esakii	Male	Adult	10.01	-	-	-	-
2016-05	J124	S. esakii	Male	Nymph	8.69	-	-	-	-
2016-05	J125	S. esakii	Female	Adult	10.08	-	-	-	-
2016-05	J125	S. esakii	Male	Adult	10.31	-	-	-	-
2016-05	J125	S. esakii	-	Nymph	3.78	-	-	-	-
2016-05	J125	S. esakii	-	Nymph	3.79	-	-	-	-
2016-05	J125	S. esakii	-	Nymph	3.71	-	-	-	-
2016-05	J126	S. esakii	Male	Adult	10.4	-	-	-	-
2016-05	J126	S. esakii	-	Nymph	3.52	-	-	-	-
2016-05	J126	S. esakii	-	Nymph	3.6	-	-	-	-
2016-05	J126	S. esakii	-	Nymph	3.34	-	-	-	-
2016-05	J126	S. esakii	-	Nymph	3.49	-	-	-	-
2016-05	J126	S. esakii	Female	Nymph	4.32	-	-	-	-
2016-05	J126	S. esakii	Female	Nymph	4.59	-	-	-	-
2016-05	J126	S. esakii	Female	Nymph	4.56	-	-	-	-
2016-05	J126	S. esakii	Female	Nymph	7.08	-	-	-	-
2016-05	J126	S. esakii	Female	Nymph	6.99	-	-	-	-
2016-05	J126	S. esakii	Female	Nymph	6.85	-	-	-	-
2016-05	J126	S. esakii	Female	Nymph	6.91	-	-	-	-
2016-05	J126	S. esakii	Female	Nymph	6.98	-	-	-	-
2016-05	J126	S. esakii	Male	Nymph	4.72	-	-	-	-
2016-05	J126	S. esakii	Male	Nymph	5.1	-	-	-	-
2016-05	J126	S. esakii	Male	Nymph	4.33	-	-	-	-
2016-05	J126	S. esakii	Male	Nymph	4.4	-	-	-	-
2016-05	J126	S. esakii	Male	Nymph	4.4	-	-	-	-
2016-05	J126	S. esakii	Male	Nymph	6.94	-	-	-	-
2016-05	J126	S. esakii	Male	Nymph	7.48	-	-	-	-
2016-05	J126	S. esakii	Female	Adult	10.76	-	-	6	Immature
2016-05	J127	S. esakii	Female	Adult	10.77	-	-	0	-
2016-05	J128	S. esakii	Female	Adult	10.52	-	-	-	-
2016-05	J128	S. esakii	Male	Adult	10.69	-	-	-	-
2016-05	J128	S. esakii	Female	Nymph	9.51	-	-	-	-
2016-05	J128	S. esakii	Female	Nymph	9.73	-	-	-	-
2016-05	J129	S. esakii	Male	Adult	10.62	-	-	-	-
2016-05	J129	S. esakii	Female	Adult	10.02	-	-	17	Mature
2016-05	J130	S. esakii	Female	Adult	10.26	-	-	-	-
2016-05	J130	S. esakii	Male	Adult	10.99	-	-	-	-
2016-05	J131	P. angustipennis spadica	Female	Nymph	7.81	-	-	-	-
2016-05	J132	S. esakii	Male	Nymph	9.56	-	-	-	-
2016-05	J133	S. esakii	Male	Nymph	9.41	-	-	-	-
2016-05	J134	S. esakii	Female	Adult	10	-	-	2	Immature
2016-05	J135	S. esakii	Male	Adult	10.63	-	-	-	-
2016-05	J135	S. esakii	-	Nymph	2.88	-	-	-	-
2016-05	J135	S. esakii	-	Nymph	3.82	-	-	-	-
2016-05	J135	S. esakii	-	Nymph	3.65	-	-	-	-
2016-05	J135	S. esakii	-	Nymph	4.08	-	-	-	-
2016-05	J135	S. esakii	-	Nymph	3.97	-	-	-	-
2016-05	J135	S. esakii	-	Nymph	3.89	-	-	-	-
2016-05	J135	S. esakii	-	Nymph	3.96	-	-	-	-
2016-05	J135	S. esakii	-	Nymph	4.02	-	-	-	-
2016-05	J135	S. esakii	-	Nymph	3.93	-	-	-	-
2016-05	J136	S. esakii	Female	Adult	10.17	-	-	0	-
2016-05	J136	S. esakii	Male	Adult	11.07	-	-	-	-
2016-05	J137	S. esakii	Female	Adult	10.3	-	-	0	-
2016-05	J137	S. esakii	Female	Nymph	5.77	-	-	-	-
2016-05	J137	S. esakii	Female	Nymph	6.74	-	-	-	-
2016-05	J137	S. esakii	Male	Nymph	5.79	-	-	-	-
2016-05	J137	S. esakii	Male	Nymph	6.15	-	-	-	-
2016-05	J137	S. esakii	Male	Nymph	5.48	-	-	-	-
2016-05	J137	S. esakii	Male	Nymph	5.8	-	-	-	-
2016-05	J137	S. esakii	Male	Nymph	5.92	-	-	-	-
2016-05	J137	S. esakii	Male	Nymph	6.39	-	-	-	-
2016-05	J137	S. esakii	Male	Nymph	6.85	-	-	-	-
2016-05	J137	S. esakii	Male	Nymph	7.13	-	-	-	-
2016-05	J137	S. esakii	Male	Nymph	7.32	-	-	-	-
2016-05	J138	P. angustipennis spadica	Female	Nymph	11.9	-	-	-	-
2016-05	J139	S. esakii	Male	Adult	10.39	-	-	-	-
2016-05	J139	S. esakii	Female	Adult	10.25	-	-	10	Mature
2016-05	J140	P. angustipennis spadica	Male	Adult	14.14	-	-	-	-
2016-05	J140	P. angustipennis spadica	-	Nymph	4.42	-	-	-	-
2016-05	J140	P. angustipennis spadica	Female	Nymph	6.71	-	-	-	-
2016-05	J140	S. esakii	Male	Nymph	9.18	-	-	-	-
2016-05	J141	P. angustipennis spadica	Female	Nymph	11.93	-	-	-	-
2016-05	J143	S. esakii	Male	Adult	10.25	-	-	-	-
2016-05	J143	P. angustipennis spadica	Female	Nymph	8.49	-	-	-	-
2016-05	J143	P. angustipennis spadica	Female	Nymph	9.32	-	-	-	-
2016-05	J143	S. esakii	Female	Nymph	6.12	-	-	-	-
2016-05	J143	P. angustipennis spadica	Male	Nymph	9.11	-	-	-	-
2016-05	J143	S. esakii	Female	Adult	10.8	-	-	17	Mature
2016-05	J144	S. esakii	Male	Nymph	9.49	-	-	-	-
2016-05	J145	S. esakii	Female	Nymph	8.89	-	-	-	-
2016-05	J146	S. esakii	-	Nymph	9.28	-	-	-	-
2016-05	J146	S. esakii	Male	Nymph	8.35	-	-	-	-
2016-05	J147	P. angustipennis spadica	Female	Nymph	7.31	-	-	-	-
2016-05	J147	P. angustipennis spadica	Female	Nymph	8.18	-	-	-	-
2016-05	J147	S. esakii	Female	Nymph	9	-	-	-	-
2016-05	J147	P. angustipennis spadica	Male	Nymph	6.02	-	-	-	-
2016-05	J148	S. esakii	Female	Adult	10.31	-	-	-	-
2016-05	J148	S. esakii	Male	Adult	9.86	-	-	-	-
2016-05	J149	S. esakii	Female	Adult	10.92	-	-	-	-
2016-05	J149	S. esakii	Female	Nymph	6.35	-	-	-	-
2016-05	J149	S. esakii	Female	Nymph	6.37	-	-	-	-
2016-05	J149	S. esakii	Male	Nymph	6.78	-	-	-	-
2016-05	J149	S. esakii	Male	Nymph	6.67	-	-	-	-
2016-05	J149	S. esakii	Male	Nymph	6.7	-	-	-	-
2016-05	J150	S. esakii	Female	Nymph	5.87	-	-	-	-
2016-05	J150	S. esakii	Female	Nymph	5.88	-	-	-	-
2016-05	J150	S. esakii	Female	Nymph	6.49	-	-	-	-
2016-05	J150	S. esakii	Male	Nymph	5.26	-	-	-	-
2016-05	J150	S. esakii	Male	Nymph	5.06	-	-	-	-
2016-05	J150	S. esakii	Male	Nymph	6.67	-	-	-	-
2016-05	J150	S. esakii	Male	Nymph	6.41	-	-	-	-
2016-05	J151	S. esakii	Male	Adult	9.95	-	-	-	-
2016-05	J151	S. esakii	Female	Nymph	7.61	-	-	-	-
2016-05	J151	S. esakii	Female	Nymph	7.6	-	-	-	-
2016-05	J151	S. esakii	Female	Nymph	7.42	-	-	-	-
2016-05	J151	S. esakii	Female	Nymph	7.29	-	-	-	-
2016-05	J151	S. esakii	Male	Nymph	6.3	-	-	-	-
2016-05	J151	S. esakii	Female	Adult	10.42	-	-	17	Mature
2016-05	J152	S. esakii	Female	Nymph	6.5	-	-	-	-
2016-05	J152	S. esakii	Female	Nymph	7.55	-	-	-	-
2016-05	J152	S. esakii	Female	Nymph	7.96	-	-	-	-
2016-05	J152	S. esakii	Female	Nymph	8.88	-	-	-	-
2016-05	J152	S. esakii	Female	Nymph	9.35	-	-	-	-
2016-05	J152	S. esakii	Female	Nymph	9.49	-	-	-	-
2016-05	J152	S. esakii	Male	Nymph	7.18	-	-	-	-
2016-05	J152	S. esakii	Male	Nymph	8.12	-	-	-	-
2016-05	J152	S. esakii	Male	Nymph	9.68	-	-	-	-
2016-05	J152	S. esakii	Male	Nymph	9.67	-	-	-	-
2016-05	J152	S. esakii	Male	Nymph	9.49	-	-	-	-
2016-05	J153	S. esakii	Female	Nymph	5.39	-	-	-	-
2016-05	J153	S. esakii	Female	Nymph	5.53	-	-	-	-
2016-05	J153	S. esakii	Female	Nymph	5.4	-	-	-	-
2016-05	J153	S. esakii	Female	Nymph	5.72	-	-	-	-
2016-05	J153	S. esakii	Male	Nymph	5.68	-	-	-	-
2016-05	J153	S. esakii	Male	Nymph	5.5	-	-	-	-
2016-05	J153	S. esakii	Male	Nymph	5.93	-	-	-	-
2016-05	J153	S. esakii	Male	Nymph	6.37	-	-	-	-
2016-05	J153	S. esakii	Male	Nymph	7.5	-	-	-	-
2016-05	J153	S. esakii	Male	Nymph	9.21	-	-	-	-
2016-05	J153	S. esakii	Female	Adult	9.92	-	-	10	Mature
2016-05	J154	S. esakii	Female	Adult	10.16	-	-	0	-
2016-05	J154	S. esakii	Male	Adult	10.74	-	-	-	-
2016-05	J154	S. esakii	Female	Nymph	6.09	-	-	-	-
2016-05	J154	S. esakii	Male	Nymph	4.9	-	-	-	-
2016-05	J154	S. esakii	Male	Nymph	5.36	-	-	-	-
2016-05	J154	S. esakii	Male	Nymph	5.18	-	-	-	-
2016-05	J154	S. esakii	Male	Nymph	6.18	-	-	-	-
2016-05	J155	S. esakii	Female	Adult	10.21	-	-	0	-
2016-05	J155	S. esakii	Male	Adult	10.77	-	-	-	-
2016-05	J156	S. esakii	Female	Nymph	8.83	-	-	-	-
2016-05	J156	S. esakii	Female	Nymph	8.83	-	-	-	-
2016-05	J156	S. esakii	Female	Nymph	9.1	-	-	-	-
2016-05	J156	S. esakii	Female	Nymph	9.1	-	-	-	-
2016-05	J157	S. esakii	Female	Adult	10.34	-	-	0	-
2016-05	J157	S. esakii	Male	Adult	10.32	-	-	-	-
2016-05	J157	S. esakii	-	Nymph	4.18	-	-	-	-
2016-05	J157	S. esakii	-	Nymph		-	-	-	-
2016-05	J157	S. esakii	-	Nymph		-	-	-	-
2016-05	J157	S. esakii	-	Nymph	4.57	-	-	-	-
2016-05	J157	S. esakii	-	Nymph	5.6	-	-	-	-
2016-05	J158	S. esakii	Male	Adult	10.18	-	-	-	-
2016-05	J158	S. esakii	Female	Adult	9.8	-	-	7	Mature
2016-05	J159	S. esakii	Male	Adult	10.01	-	-	-	-
2016-05	J159	S. esakii	Female	Adult	10.59	-	-	10	Mature
2016-05	J160	S. esakii	Female	Adult	11.17	-	-	-	-
2016-05	J160	S. esakii	Male	Adult	10.86	-	-	-	-
2016-05	J161	S. esakii	-	Nymph	4.19	-	-	-	-
2016-05	J161	S. esakii	Female	Adult	10.53	-	-	12	Mature
2016-05	J162	S. esakii	Male	Adult	9.9	-	-	-	-
2016-05	J162	S. esakii	Female	Adult	10.39	-	-	17	Mature
2016-05	J163	S. esakii	Male	Adult	10.39	-	-	-	-
2016-05	J163	S. esakii	Female	Adult	10.48	-	-	12	Mature
2016-05	J164	S. esakii	Female	Adult	10.9	-	-	-	-
2016-05	J164	S. esakii	Male	Adult	10.8	-	-	-	-
2016-05	J165	S. esakii	Female	Adult	10.75	-	-	-	-
2016-05	J165	S. esakii	Male	Adult	10.42	-	-	-	-
2016-05	J165	P. angustipennis spadica	Female	Nymph	9.89	-	-	-	-
2016-05	J166	P. angustipennis spadica	Female	Nymph	9.52	-	-	-	-
2016-05	J166	P. angustipennis spadica	Female	Nymph	10.68	-	-	-	-
2016-05	J166	P. angustipennis spadica	Female	Nymph	10.36	-	-	-	-
2016-05	J167	P. angustipennis spadica	Male	Adult	13.29	27.05	Reduced	-	-
2016-05	J167	P. angustipennis spadica	Female	Adult	12.01	13.26	Reduced	19	Immature
2016-05	J168	S. esakii	Male	Adult	10	-	-	-	-
2016-05	J168	S. esakii	Female	Adult	10.68	-	-	19	Mature
2016-05	J169	S. esakii	Male	Nymph	9.59	-	-	-	-
2016-05	J170	S. esakii	Male	Nymph	9.23	-	-	-	-
2016-05	J171	P. angustipennis spadica	Male	Nymph	8.89	-	-	-	-
2016-05	J172	S. esakii	Female	Nymph	9.69	-	-	-	-
2016-05	J438	S. esakii	Female	Adult	11.06	-	-	-	-
2016-05	J438	S. esakii	Male	Adult	10.44	-	-	-	-
2016-05	J439	S. esakii	Female	Adult	9.98	-	-	-	-
2016-05	J440	P. angustipennis spadica	-	Nymph	-	-	-	-	-
